# Supplementary material for: Axonopathy precedes cell death in ocular damage mediated by blast exposure
Source: Sci Rep. 2021 Jun 3;11:11774. doi: 10.1038/s41598-021-90412-2 (PMC8175471; doi:10.1038/s41598-021-90412-2)
Supplement: Supplementary file 2 — Supplementary Table S3. [file 41598_2021_90412_MOESM2_ESM.xlsx]

## Sheet: Sheet1
Supplemental Table S3. List of retinal transcripts significantly dysregulated at 1-week post-injury in retinas from blast-induced TBI and sham groups, as determined by RNA sequencing.
Gene name	Gene Type	logFC	logCPM	F	P Value	FDR	Gene Id
Mmp12	protein_coding	4.79876	1.42385	207.76	2.47938e-10	3.69973e-06	ENSMUSG00000049723.14
Gbp2	protein_coding	1.92621	4.13743	111.924	1.88854e-08	6.76453e-05	ENSMUSG00000028270.12
6430562O15Rik	processed_transcript	1.02478	4.12613	105.154	2.88252e-08	6.76453e-05	ENSMUSG00000097828.2
Oasl2	protein_coding	2.08026	5.37013	105.02	2.90739e-08	6.76453e-05	ENSMUSG00000029561.17
Limk1	protein_coding	-0.667556	5.5004	104.279	3.04981e-08	6.76453e-05	ENSMUSG00000029674.13
Ecel1	protein_coding	3.86761	3.59829	103.962	3.11297e-08	6.76453e-05	ENSMUSG00000026247.13
Isg15	protein_coding	1.9345	2.30672	103.667	3.17328e-08	6.76453e-05	ENSMUSG00000035692.6
Irf9	protein_coding	1.48641	4.55839	87.1934	1.00604e-07	0.000178979	ENSMUSG00000002325.15
Ptgfr	protein_coding	2.1044	0.763571	86.2654	1.07949e-07	0.000178979	ENSMUSG00000028036.6
Cd180	protein_coding	2.63403	1.11148	83.8927	1.2965e-07	0.000193334	ENSMUSG00000021624.9
Psmb8	protein_coding	1.40685	2.26716	81.9215	1.51475e-07	0.000193334	ENSMUSG00000024338.14
Stat3	protein_coding	0.852467	6.44407	81.5951	1.55476e-07	0.000193334	ENSMUSG00000004040.16
Gm15983	processed_transcript	1.42576	4.33885	80.0403	1.76251e-07	0.000202309	ENSMUSG00000087168.1
Ifit1	protein_coding	2.4016	4.103	77.9743	2.08889e-07	0.000204144	ENSMUSG00000034459.8
Parp14	protein_coding	1.41945	4.03976	76.8192	2.30086e-07	0.000204144	ENSMUSG00000034422.14
Ddx58	protein_coding	0.93359	3.97102	76.0974	2.44565e-07	0.000204144	ENSMUSG00000040296.15
Eif2ak2	protein_coding	1.05341	3.52879	75.6806	2.53394e-07	0.000204144	ENSMUSG00000024079.4
H2-D1	protein_coding	0.859756	6.70184	75.6775	2.53461e-07	0.000204144	ENSMUSG00000073411.11
Lynx1	protein_coding	-0.478127	8.10809	75.3822	2.59934e-07	0.000204144	ENSMUSG00000022594.14
Irgm1	protein_coding	1.28507	4.16554	74.7812	2.73699e-07	0.000204207	ENSMUSG00000046879.7
Pld4	protein_coding	1.81583	2.52396	73.0079	3.19358e-07	0.000226927	ENSMUSG00000052160.7
Gbp3	protein_coding	1.67467	3.83684	71.2873	3.72059e-07	0.000239719	ENSMUSG00000028268.14
Edn2	protein_coding	2.81857	1.43765	71.2859	3.72107e-07	0.000239719	ENSMUSG00000028635.7
Trim30a	protein_coding	2.01726	1.68115	70.8908	3.85555e-07	0.000239719	ENSMUSG00000030921.17
H2-Q6	protein_coding	1.8388	2.14165	69.5419	4.35793e-07	0.000260116	ENSMUSG00000073409.12
Gm37904	processed_pseudogene	2.34116	0.36445	68.9858	4.58625e-07	0.000261635	ENSMUSG00000103073.1
Dlgap3	protein_coding	-0.431991	6.31923	68.4681	4.81105e-07	0.000261635	ENSMUSG00000042388.14
Cend1	protein_coding	-0.568271	6.82821	67.9583	5.0447e-07	0.000261635	ENSMUSG00000060240.12
Tubb3	protein_coding	-0.454678	7.28082	67.7383	5.14941e-07	0.000261635	ENSMUSG00000062380.4
Parp9	protein_coding	0.990627	3.2388	67.2335	5.39921e-07	0.000261635	ENSMUSG00000022906.15
Cd274	protein_coding	1.03346	2.3833	67.1626	5.43539e-07	0.000261635	ENSMUSG00000016496.7
Selplg	protein_coding	1.21609	3.40835	66.081	6.02255e-07	0.000275165	ENSMUSG00000048163.13
Ifit3	protein_coding	1.50643	5.81231	65.9726	6.08526e-07	0.000275165	ENSMUSG00000074896.3
Kcnip4	protein_coding	-0.619508	5.35503	65.2173	6.5432e-07	0.000287169	ENSMUSG00000029088.16
Rtp4	protein_coding	1.96062	1.84764	63.96	7.39467e-07	0.000312071	ENSMUSG00000033355.6
Irgm2	protein_coding	1.33182	3.30225	63.7768	7.52885e-07	0.000312071	ENSMUSG00000069874.7
Aqp5	protein_coding	0.976823	2.09416	62.5631	8.49099e-07	0.00034244	ENSMUSG00000044217.16
Ighm	IG_C_gene	1.32818	1.46682	61.3002	9.64236e-07	0.000350545	ENSMUSG00000076617.9
Nat8l	protein_coding	-0.496659	6.59435	61.197	9.74405e-07	0.000350545	ENSMUSG00000048142.9
Fgf2	protein_coding	1.35354	4.94438	61.0922	9.84848e-07	0.000350545	ENSMUSG00000037225.13
Rsad2	protein_coding	1.87194	2.42344	60.9983	9.9432e-07	0.000350545	ENSMUSG00000020641.16
Cx3cr1	protein_coding	1.30838	3.9162	60.8847	1.00591e-06	0.000350545	ENSMUSG00000052336.7
Usp18	protein_coding	1.98027	2.52993	60.8435	1.01015e-06	0.000350545	ENSMUSG00000030107.10
Apba1	protein_coding	-0.38932	7.15166	60.5109	1.04514e-06	0.000354443	ENSMUSG00000024897.8
C1qc	protein_coding	2.06155	4.48862	59.902	1.11281e-06	0.000358703	ENSMUSG00000036896.5
Aif1	protein_coding	1.71741	1.03068	59.7361	1.1321e-06	0.000358703	ENSMUSG00000024397.14
Ifit3b	protein_coding	1.23813	4.76642	59.7164	1.13441e-06	0.000358703	ENSMUSG00000062488.9
H2-K1	protein_coding	1.09833	6.118	59.5527	1.15385e-06	0.000358703	ENSMUSG00000061232.15
Nefm	protein_coding	-0.710629	7.36835	58.9392	1.23016e-06	0.000364485	ENSMUSG00000022054.11
Hrk	protein_coding	1.7609	0.863711	58.9069	1.23434e-06	0.000364485	ENSMUSG00000046607.6
Ctss	protein_coding	1.6706	5.61739	58.8194	1.24573e-06	0.000364485	ENSMUSG00000038642.10
Spock2	protein_coding	-0.317271	9.38493	58.6035	1.27432e-06	0.000365681	ENSMUSG00000058297.16
Cdk14	protein_coding	-0.55426	7.39288	57.842	1.38131e-06	0.000388903	ENSMUSG00000028926.15
Cd44	protein_coding	1.03608	4.29968	57.6083	1.41614e-06	0.000391328	ENSMUSG00000005087.17
Igtp	protein_coding	1.05106	3.67704	56.6454	1.57058e-06	0.000418558	ENSMUSG00000078853.8
Slc29a4	protein_coding	-0.487855	4.63136	56.5827	1.58128e-06	0.000418558	ENSMUSG00000050822.11
Lgals9	protein_coding	1.23936	3.06267	56.4809	1.59883e-06	0.000418558	ENSMUSG00000001123.15
Cplx1	protein_coding	-0.900393	7.2707	55.7655	1.72853e-06	0.000438672	ENSMUSG00000033615.9
C4b	protein_coding	2.59411	5.17883	55.649	1.75075e-06	0.000438672	ENSMUSG00000073418.4
Iqsec3	protein_coding	-0.333568	8.5867	55.5657	1.76684e-06	0.000438672	ENSMUSG00000040797.16
B2m	protein_coding	1.15269	6.69517	55.3216	1.81498e-06	0.000438672	ENSMUSG00000060802.8
Sept3	protein_coding	-0.360353	7.56024	55.2833	1.82266e-06	0.000438672	ENSMUSG00000022456.15
Nefh	protein_coding	-0.930865	7.13713	55.0405	1.87224e-06	0.000443453	ENSMUSG00000020396.8
Ndrg4	protein_coding	-0.359031	9.02952	54.524	1.98288e-06	0.000462321	ENSMUSG00000036564.17
Fgf1	protein_coding	-0.639781	6.31202	54.1891	2.05855e-06	0.000470545	ENSMUSG00000036585.15
Osmr	protein_coding	0.712104	5.09382	54.0915	2.08122e-06	0.000470545	ENSMUSG00000022146.12
Rgs4	protein_coding	-0.82871	6.65214	53.928	2.11983e-06	0.00047125	ENSMUSG00000038530.11
Pcnx2	protein_coding	-0.498419	4.66205	53.6331	2.19151e-06	0.00047125	ENSMUSG00000060212.13
Ina	protein_coding	-0.462492	7.23651	53.6212	2.19448e-06	0.00047125	ENSMUSG00000034336.3
H2-Q4	protein_coding	1.49671	3.5201	53.5562	2.21066e-06	0.00047125	ENSMUSG00000035929.11
Cplx2	protein_coding	-0.354775	8.21085	53.3014	2.27546e-06	0.000472483	ENSMUSG00000025867.8
Gbp6	protein_coding	1.51124	2.21664	53.1997	2.30192e-06	0.000472483	ENSMUSG00000104713.4
Gbp9	protein_coding	1.44592	2.90972	53.1635	2.31144e-06	0.000472483	ENSMUSG00000029298.15
Ifi44	protein_coding	2.09262	0.596508	52.7395	2.4261e-06	0.000484509	ENSMUSG00000028037.13
Phf24	protein_coding	-0.459109	5.99026	52.7068	2.43521e-06	0.000484509	ENSMUSG00000036062.13
H2-T23	protein_coding	1.61795	3.7851	52.3981	2.52312e-06	0.000486724	ENSMUSG00000067212.8
Nfam1	protein_coding	1.56758	0.340949	52.3649	2.53276e-06	0.000486724	ENSMUSG00000058099.15
Panx2	protein_coding	-0.595448	5.60593	52.3259	2.54419e-06	0.000486724	ENSMUSG00000058441.7
Opcml	protein_coding	-0.474776	4.4447	52.1494	2.59654e-06	0.00049045	ENSMUSG00000062257.13
Ank1	protein_coding	-0.457783	6.30241	51.9896	2.64501e-06	0.00049336	ENSMUSG00000031543.18
Pros1	protein_coding	0.991383	4.91892	51.5758	2.77532e-06	0.000511275	ENSMUSG00000022912.8
Kifc2	protein_coding	-0.546884	5.14887	51.3288	2.85656e-06	0.000519824	ENSMUSG00000004187.10
Vamp1	protein_coding	-1.10197	6.26228	51.0604	2.94791e-06	0.000529985	ENSMUSG00000030337.16
Htr1b	protein_coding	-0.821079	3.15596	50.7071	3.07319e-06	0.00053749	ENSMUSG00000049511.5
Slc15a3	protein_coding	2.0579	0.486968	50.6583	3.09099e-06	0.00053749	ENSMUSG00000024737.2
Sec22c	protein_coding	0.605357	6.91978	50.5853	3.11778e-06	0.00053749	ENSMUSG00000061536.13
Bst2	protein_coding	1.40541	4.01945	50.4892	3.1535e-06	0.00053749	ENSMUSG00000046718.8
Vsnl1	protein_coding	-0.618561	6.94348	50.4458	3.16976e-06	0.00053749	ENSMUSG00000054459.8
Kcnq2	protein_coding	-0.582199	6.75336	50.1574	3.28032e-06	0.000546113	ENSMUSG00000016346.17
Gbp5	protein_coding	1.22127	2.50692	50.123	3.2938e-06	0.000546113	ENSMUSG00000105504.4
Vwa5a	protein_coding	0.490065	4.89988	49.962	3.35775e-06	0.000550598	ENSMUSG00000023186.14
Sptbn4	protein_coding	-0.41345	5.50176	49.7217	3.45577e-06	0.000560512	ENSMUSG00000011751.16
Atf3	protein_coding	1.27104	3.50451	49.6177	3.49919e-06	0.000561219	ENSMUSG00000026628.13
Chrna6	protein_coding	-0.613604	7.31118	49.5322	3.53535e-06	0.000561219	ENSMUSG00000031491.10
Pou4f1	protein_coding	-0.497772	5.03174	49.4179	3.58437e-06	0.00056301	ENSMUSG00000048349.9
Syt2	protein_coding	-0.408686	5.67794	49.2296	3.66679e-06	0.000569957	ENSMUSG00000026452.15
Hapln4	protein_coding	-0.619324	4.33036	49.0949	3.72706e-06	0.000573353	ENSMUSG00000007594.10
Ube2ql1	protein_coding	-0.414434	5.65102	48.8437	3.8425e-06	0.000585079	ENSMUSG00000052981.6
Lgi2	protein_coding	-0.614696	4.87522	48.5043	4.0049e-06	0.000602014	ENSMUSG00000039252.11
Stat1	protein_coding	0.927579	4.83895	48.3527	4.07995e-06	0.000602014	ENSMUSG00000026104.14
Cebpa	protein_coding	1.37746	1.46888	48.3271	4.09279e-06	0.000602014	ENSMUSG00000034957.10
Scrt1	protein_coding	-0.565871	6.82445	48.2112	4.15148e-06	0.000602014	ENSMUSG00000048385.8
Lyn	protein_coding	1.26418	1.85337	48.1329	4.1916e-06	0.000602014	ENSMUSG00000042228.14
Cybb	protein_coding	2.28451	1.36339	48.1248	4.19578e-06	0.000602014	ENSMUSG00000015340.10
Dtx3l	protein_coding	1.04416	3.27219	47.924	4.30093e-06	0.000611223	ENSMUSG00000049502.16
AC159635.2	lincRNA	1.29832	1.6738	47.7621	4.3879e-06	0.0006177	ENSMUSG00000113741.1
Nell1	protein_coding	-0.471251	4.61243	47.3965	4.59168e-06	0.000640346	ENSMUSG00000055409.14
Rusc1	protein_coding	-0.425891	4.3815	47.2861	4.65527e-06	0.000643203	ENSMUSG00000041263.14
Tlr2	protein_coding	2.11134	1.28609	47.0252	4.80963e-06	0.000658434	ENSMUSG00000027995.10
Irf7	protein_coding	1.28651	4.02883	46.8744	4.90147e-06	0.000664907	ENSMUSG00000025498.15
Ptp4a3	protein_coding	0.489639	8.83814	46.5435	5.11004e-06	0.000686955	ENSMUSG00000059895.12
Eml2	protein_coding	-0.379208	5.42116	46.3479	5.23805e-06	0.000697876	ENSMUSG00000040811.15
Trim25	protein_coding	0.48366	5.18071	46.2292	5.3175e-06	0.000702193	ENSMUSG00000000275.16
Herc6	protein_coding	1.28249	1.4354	46.0735	5.4238e-06	0.000703912	ENSMUSG00000029798.11
Iigp1	protein_coding	1.72636	0.886944	46.072	5.42487e-06	0.000703912	ENSMUSG00000054072.11
Ube2l6	protein_coding	1.29532	3.37287	45.9787	5.4897e-06	0.000706183	ENSMUSG00000027078.14
Chd3	protein_coding	-0.304221	8.00483	45.4767	5.85401e-06	0.000746612	ENSMUSG00000018474.17
Mpeg1	protein_coding	1.92539	4.76666	45.1824	6.08032e-06	0.000763716	ENSMUSG00000046805.9
Tor3a	protein_coding	0.814912	3.73783	45.1695	6.09049e-06	0.000763716	ENSMUSG00000060519.11
Atp6v1g2	protein_coding	-0.347385	7.01183	44.6244	6.53709e-06	0.000812887	ENSMUSG00000024403.16
Kcnab3	protein_coding	-0.401736	5.24646	44.505	6.6398e-06	0.000818836	ENSMUSG00000018470.8
Nes	protein_coding	1.17367	4.18198	44.3315	6.79232e-06	0.000824986	ENSMUSG00000004891.16
Stac2	protein_coding	-0.295109	7.13439	44.2614	6.85502e-06	0.000824986	ENSMUSG00000017400.10
Fam167a	protein_coding	1.55256	1.04162	44.2608	6.85554e-06	0.000824986	ENSMUSG00000035095.11
Gbp7	protein_coding	0.748219	3.2797	44.0876	7.01341e-06	0.000828908	ENSMUSG00000040253.15
Cebpd	protein_coding	1.42633	3.24028	44.0864	7.01457e-06	0.000828908	ENSMUSG00000071637.5
Scara3	protein_coding	0.497446	5.93714	44.043	7.05477e-06	0.000828908	ENSMUSG00000034463.4
Cd86	protein_coding	1.81225	-0.0210496	43.3652	7.71771e-06	0.000899716	ENSMUSG00000022901.13
Ifih1	protein_coding	1.01708	3.45276	43.1177	7.97712e-06	0.000918331	ENSMUSG00000026896.14
1500009C09Rik	protein_coding	-0.36968	5.24761	43.0958	8.00047e-06	0.000918331	ENSMUSG00000068099.4
C1qb	protein_coding	1.86919	4.76933	42.8966	8.21724e-06	0.000930879	ENSMUSG00000036905.8
Dzank1	protein_coding	-0.401136	6.79206	42.8809	8.23455e-06	0.000930879	ENSMUSG00000037259.15
Epha2	protein_coding	1.01189	1.98269	42.7833	8.34342e-06	0.000936095	ENSMUSG00000006445.3
Sncg	protein_coding	-0.770425	6.77611	42.6523	8.49211e-06	0.000939853	ENSMUSG00000023064.4
Olfml3	protein_coding	0.87213	4.40068	42.6429	8.50289e-06	0.000939853	ENSMUSG00000027848.12
Cd52	protein_coding	2.39226	1.19288	42.5324	8.63076e-06	0.000946972	ENSMUSG00000000682.7
Adamts1	protein_coding	0.667984	5.01624	42.4726	8.7009e-06	0.0009477	ENSMUSG00000022893.14
Spi1	protein_coding	1.99065	0.60781	42.3268	8.87462e-06	0.000952876	ENSMUSG00000002111.8
Mmp9	protein_coding	-0.548661	4.71256	42.3255	8.87614e-06	0.000952876	ENSMUSG00000017737.2
Rasgrp2	protein_coding	-0.849628	3.7874	41.9069	9.39712e-06	0.0010016	ENSMUSG00000032946.16
Nefl	protein_coding	-0.786499	8.74386	41.8012	9.53421e-06	0.00100562	ENSMUSG00000022055.7
Fcgr1	protein_coding	1.70386	1.22018	41.7741	9.56959e-06	0.00100562	ENSMUSG00000015947.10
Rnf144b	protein_coding	0.405341	5.50302	41.5852	9.82121e-06	0.00102484	ENSMUSG00000038068.15
Zc3hav1	protein_coding	1.17326	3.23624	41.5131	9.91912e-06	0.00102787	ENSMUSG00000029826.14
Elmo1	protein_coding	-0.347327	6.48097	41.4433	1.00149e-05	0.00103064	ENSMUSG00000041112.16
Ifit2	protein_coding	0.660258	4.33647	41.2458	1.0292e-05	0.00104442	ENSMUSG00000045932.12
Pnkd	protein_coding	-0.315151	6.62802	41.2324	1.03111e-05	0.00104442	ENSMUSG00000026179.14
Rph3a	protein_coding	-0.321144	8.42458	41.1616	1.04128e-05	0.00104442	ENSMUSG00000029608.10
Scn1a	protein_coding	-0.696225	6.27918	41.1506	1.04288e-05	0.00104442	ENSMUSG00000064329.13
Atp2b3	protein_coding	-0.45482	5.09355	40.8219	1.09165e-05	0.00108597	ENSMUSG00000031376.15
Unc93b1	protein_coding	1.34465	2.67153	40.7304	1.10568e-05	0.00109265	ENSMUSG00000036908.16
Rbpms2	protein_coding	-0.636425	5.05839	40.3415	1.16765e-05	0.00114629	ENSMUSG00000032387.15
Dhcr24	protein_coding	-0.389835	7.24272	40.1961	1.19183e-05	0.00116206	ENSMUSG00000034926.3
Bean1	protein_coding	-0.841197	2.04532	40.1519	1.19929e-05	0.00116206	ENSMUSG00000031872.14
Itgb2	protein_coding	1.70493	1.88778	39.963	1.23176e-05	0.00118476	ENSMUSG00000000290.13
Pvalb	protein_coding	-1.20153	4.2519	39.924	1.23859e-05	0.00118476	ENSMUSG00000005716.16
Fxyd7	protein_coding	-0.60313	3.33915	39.843	1.25292e-05	0.00119083	ENSMUSG00000036578.7
Trim12a	protein_coding	1.13319	2.2866	39.7581	1.26813e-05	0.00119445	ENSMUSG00000066258.13
Laptm5	protein_coding	1.45443	4.1298	39.7101	1.27682e-05	0.00119445	ENSMUSG00000028581.17
Sparc	protein_coding	0.630926	8.86998	39.6691	1.2843e-05	0.00119445	ENSMUSG00000018593.13
Hpca	protein_coding	-0.347272	6.48464	39.6333	1.29086e-05	0.00119445	ENSMUSG00000028785.13
Tmem119	protein_coding	1.22512	2.82854	39.6014	1.29675e-05	0.00119445	ENSMUSG00000054675.5
C1qa	protein_coding	1.95126	4.60718	39.5225	1.31144e-05	0.00120057	ENSMUSG00000036887.5
Rims3	protein_coding	-0.345445	7.20884	39.4316	1.32861e-05	0.00120647	ENSMUSG00000032890.17
Ptprc	protein_coding	1.65362	0.688195	39.3567	1.34294e-05	0.00120647	ENSMUSG00000026395.16
Irf8	protein_coding	1.36833	1.60304	39.3286	1.34835e-05	0.00120647	ENSMUSG00000041515.9
Ly86	protein_coding	1.52429	2.76909	39.319	1.35022e-05	0.00120647	ENSMUSG00000021423.6
Lgals3bp	protein_coding	1.23583	6.27341	38.7218	1.47169e-05	0.00130717	ENSMUSG00000033880.11
Clec2l	protein_coding	-0.655137	4.80173	38.6786	1.48094e-05	0.00130761	ENSMUSG00000079598.3
Thy1	protein_coding	-0.493622	7.87955	38.6312	1.49116e-05	0.00130889	ENSMUSG00000032011.5
Sult4a1	protein_coding	-0.598334	7.05426	38.5251	1.51435e-05	0.00131524	ENSMUSG00000018865.8
Tnfrsf12a	protein_coding	0.951849	3.22364	38.5175	1.51602e-05	0.00131524	ENSMUSG00000023905.14
Grn	protein_coding	0.655081	6.07355	38.4172	1.53836e-05	0.0013269	ENSMUSG00000034708.11
Nrn1	protein_coding	-0.675418	4.76025	38.3186	1.56067e-05	0.00133328	ENSMUSG00000039114.16
Tmem163	protein_coding	-0.646856	4.50972	38.2786	1.56984e-05	0.00133328	ENSMUSG00000026347.13
Bag3	protein_coding	0.60694	3.6925	38.2667	1.57256e-05	0.00133328	ENSMUSG00000030847.8
Dnajc27	protein_coding	-0.333222	7.02428	38.1723	1.59445e-05	0.0013442	ENSMUSG00000020657.16
Chrnb3	protein_coding	-0.470766	6.84679	38.0812	1.61592e-05	0.00135465	ENSMUSG00000031492.13
Far2	protein_coding	-0.647217	2.67026	38.023	1.6298e-05	0.00135564	ENSMUSG00000030303.15
Caln1	protein_coding	-0.452727	5.47314	38.0002	1.63527e-05	0.00135564	ENSMUSG00000060371.12
Trem2	protein_coding	1.70609	2.32436	37.8243	1.6782e-05	0.00138354	ENSMUSG00000023992.14
P2rx7	protein_coding	1.62492	0.382002	37.7221	1.70373e-05	0.00139064	ENSMUSG00000029468.17
Cntnap1	protein_coding	-0.370373	6.6813	37.6998	1.70935e-05	0.00139064	ENSMUSG00000017167.6
Msn	protein_coding	0.553182	6.2867	37.6567	1.72029e-05	0.00139064	ENSMUSG00000031207.16
Fgf12	protein_coding	-0.484718	6.26696	37.6418	1.72409e-05	0.00139064	ENSMUSG00000022523.9
Nell2	protein_coding	-0.577612	5.91927	37.1934	1.84302e-05	0.00147331	ENSMUSG00000022454.16
Uba7	protein_coding	1.16444	2.04989	37.1814	1.84633e-05	0.00147331	ENSMUSG00000032596.14
Iglon5	protein_coding	-0.304218	5.93983	37.1134	1.86519e-05	0.00148044	ENSMUSG00000013367.5
Rac2	protein_coding	2.0676	0.49249	36.9849	1.90145e-05	0.00149922	ENSMUSG00000033220.6
Rras	protein_coding	0.607148	4.05918	36.9588	1.90893e-05	0.00149922	ENSMUSG00000038387.9
Serping1	protein_coding	1.51689	4.51513	36.9059	1.92414e-05	0.00150325	ENSMUSG00000023224.12
Agtpbp1	protein_coding	0.342914	7.64985	36.8661	1.9357e-05	0.0015044	ENSMUSG00000021557.15
Stx1b	protein_coding	-0.317036	8.37892	36.7851	1.95942e-05	0.00151495	ENSMUSG00000030806.6
Lad1	protein_coding	2.36786	1.4742	36.631	2.00552e-05	0.0015426	ENSMUSG00000041782.14
S100a6	protein_coding	2.13109	3.98352	36.5459	2.03148e-05	0.00155455	ENSMUSG00000001025.8
Lag3	protein_coding	0.988359	2.34067	36.4348	2.06596e-05	0.00157287	ENSMUSG00000030124.2
Lrrc2	protein_coding	0.74068	4.77423	36.2543	2.12341e-05	0.0016084	ENSMUSG00000032495.8
Siglech	protein_coding	1.20435	2.04138	36.2166	2.13565e-05	0.0016095	ENSMUSG00000051504.18
Dpp10	protein_coding	-0.682435	4.34688	36.1817	2.14703e-05	0.00160995	ENSMUSG00000036815.16
Slc39a1	protein_coding	0.372768	5.6008	36.1385	2.16122e-05	0.00161035	ENSMUSG00000052310.9
Map7d2	protein_coding	-0.305473	5.67859	36.1145	2.16915e-05	0.00161035	ENSMUSG00000041020.14
Phf11d	protein_coding	1.55802	0.164691	35.9952	2.20907e-05	0.00163187	ENSMUSG00000068245.14
Fermt3	protein_coding	1.44781	0.923886	35.8766	2.24956e-05	0.00165359	ENSMUSG00000024965.8
Rap1gap	protein_coding	-0.251146	7.49493	35.7701	2.28665e-05	0.00166665	ENSMUSG00000041351.16
Clec7a	polymorphic_pseudogene	2.56165	1.52691	35.7584	2.29075e-05	0.00166665	ENSMUSG00000079293.11
Slfn5	protein_coding	0.739037	2.3754	35.7299	2.30083e-05	0.00166665	ENSMUSG00000054404.13
Scn1b	protein_coding	-0.558579	5.53629	35.607	2.34477e-05	0.00169028	ENSMUSG00000019194.15
Vav1	protein_coding	1.91193	0.846059	35.458	2.39937e-05	0.00172132	ENSMUSG00000034116.17
Hsd17b2	protein_coding	1.3884	0.75233	35.4198	2.41358e-05	0.00172323	ENSMUSG00000031844.8
Tusc5	protein_coding	-0.445687	5.79004	35.3879	2.42555e-05	0.00172353	ENSMUSG00000046275.2
Slc14a1	protein_coding	0.727688	4.59204	35.3006	2.45859e-05	0.00173872	ENSMUSG00000059336.14
Epb41l1	protein_coding	-0.273076	7.38366	35.0461	2.55789e-05	0.00180042	ENSMUSG00000027624.18
Syndig1l	protein_coding	-0.466435	4.15516	34.8551	2.63539e-05	0.00184626	ENSMUSG00000071234.3
Scn2b	protein_coding	-0.39856	6.30233	34.5882	2.74822e-05	0.00190407	ENSMUSG00000070304.12
Plekha4	protein_coding	1.33608	1.52708	34.5761	2.75345e-05	0.00190407	ENSMUSG00000040428.19
Snap25	protein_coding	-0.332924	10.5581	34.5698	2.75619e-05	0.00190407	ENSMUSG00000027273.13
Kndc1	protein_coding	-0.545446	4.22046	34.3569	2.85038e-05	0.00196007	ENSMUSG00000066129.15
Erap1	protein_coding	0.312933	4.99845	34.2696	2.89009e-05	0.00197825	ENSMUSG00000021583.7
Rell2	protein_coding	-0.463629	3.80335	33.8945	3.06781e-05	0.00208635	ENSMUSG00000044024.15
Matk	protein_coding	-0.456313	3.5665	33.855	3.08725e-05	0.00208635	ENSMUSG00000004933.17
Atl1	protein_coding	-0.337666	5.00491	33.831	3.09915e-05	0.00208635	ENSMUSG00000021066.9
Ifitm3	protein_coding	1.73563	4.44863	33.8213	3.10394e-05	0.00208635	ENSMUSG00000025492.6
Nsg1	protein_coding	-0.392579	6.3638	33.6746	3.17777e-05	0.00211908	ENSMUSG00000029126.7
Csf3r	protein_coding	2.17696	0.797622	33.6682	3.18103e-05	0.00211908	ENSMUSG00000028859.14
Jak3	protein_coding	1.58819	1.70475	33.6177	3.20692e-05	0.00212683	ENSMUSG00000031805.17
Fyb	protein_coding	1.76472	0.498089	33.5424	3.24602e-05	0.00214323	ENSMUSG00000022148.16
Snx32	protein_coding	-0.328948	5.04448	33.3774	3.3335e-05	0.0021913	ENSMUSG00000056185.4
Tnfrsf1a	protein_coding	0.790577	4.65262	33.3363	3.35575e-05	0.00219243	ENSMUSG00000030341.17
Sgpp2	protein_coding	-0.396286	5.29418	33.32	3.3646e-05	0.00219243	ENSMUSG00000032908.9
Rgs7	protein_coding	-0.327907	5.40597	33.2055	3.42754e-05	0.00222373	ENSMUSG00000026527.13
Eno2	protein_coding	-0.244338	9.62158	32.99	3.54967e-05	0.00228511	ENSMUSG00000004267.16
Capn5	protein_coding	-0.420014	4.89957	32.9846	3.55278e-05	0.00228511	ENSMUSG00000035547.14
Kank4	protein_coding	-0.725355	2.99469	32.8767	3.61584e-05	0.00231064	ENSMUSG00000035407.8
F11r	protein_coding	0.627235	3.5917	32.8468	3.63357e-05	0.00231064	ENSMUSG00000038235.4
Dhx58	protein_coding	1.38293	1.14306	32.8377	3.63893e-05	0.00231064	ENSMUSG00000017830.15
Gm9866	lincRNA	-0.808043	2.15305	32.5637	3.80605e-05	0.00239883	ENSMUSG00000094002.3
Gfap	protein_coding	3.18831	6.84482	32.5575	3.80996e-05	0.00239883	ENSMUSG00000020932.14
Slc17a6	protein_coding	-0.519885	6.41997	32.4463	3.88031e-05	0.00243286	ENSMUSG00000030500.6
Erich3	protein_coding	-0.622754	3.63651	32.3185	3.96301e-05	0.00247431	ENSMUSG00000078161.8
Gmip	protein_coding	0.744568	1.33443	32.2438	4.01224e-05	0.00249461	ENSMUSG00000036246.14
Cmpk2	protein_coding	0.623163	4.47454	32.1867	4.05038e-05	0.00250787	ENSMUSG00000020638.8
Hexb	protein_coding	0.910603	5.37873	32.1175	4.09712e-05	0.00252506	ENSMUSG00000021665.9
Trim30d	protein_coding	2.26732	0.736548	32.0957	4.11197e-05	0.00252506	ENSMUSG00000057596.13
Htra1	protein_coding	0.327699	6.35135	32.0163	4.16662e-05	0.00254655	ENSMUSG00000006205.13
Litaf	protein_coding	0.908512	2.66978	31.9954	4.18111e-05	0.00254655	ENSMUSG00000022500.14
Axl	protein_coding	0.787006	5.22395	31.8051	4.31592e-05	0.00261307	ENSMUSG00000002602.16
Pbxip1	protein_coding	0.468735	6.80053	31.7681	4.34269e-05	0.00261307	ENSMUSG00000042613.9
Clic1	protein_coding	0.52229	5.01288	31.7272	4.37247e-05	0.00261307	ENSMUSG00000007041.9
Dock2	protein_coding	1.3651	1.48734	31.7252	4.37398e-05	0.00261307	ENSMUSG00000020143.15
Inpp4a	protein_coding	-0.296544	5.65525	31.7153	4.38121e-05	0.00261307	ENSMUSG00000026113.17
Apobec3	protein_coding	1.28023	1.14682	31.696	4.39539e-05	0.00261307	ENSMUSG00000009585.17
Tap1	protein_coding	1.04696	2.72784	31.6281	4.44567e-05	0.00262867	ENSMUSG00000037321.17
Xaf1	protein_coding	1.2609	2.73716	31.6131	4.45686e-05	0.00262867	ENSMUSG00000040483.15
Nckap1l	protein_coding	1.24593	2.41335	31.4345	4.59274e-05	0.00269353	ENSMUSG00000022488.8
Ebf1	protein_coding	-0.455271	4.81866	31.4147	4.60809e-05	0.00269353	ENSMUSG00000057098.14
Slco2b1	protein_coding	0.834117	2.96054	31.3981	4.62099e-05	0.00269353	ENSMUSG00000030737.17
Hapln1	protein_coding	-1.65257	0.512945	31.3691	4.64366e-05	0.00269622	ENSMUSG00000021613.9
Srgap1	protein_coding	-0.492857	5.41487	31.3397	4.66678e-05	0.00269914	ENSMUSG00000020121.15
Tmem173	protein_coding	1.32644	1.01849	31.304	4.69497e-05	0.00270495	ENSMUSG00000024349.9
Sla	protein_coding	1.67547	0.0405385	31.1825	4.79251e-05	0.00275053	ENSMUSG00000022372.14
Nptxr	protein_coding	-0.258477	6.29352	31.1104	4.85145e-05	0.00277369	ENSMUSG00000022421.18
Sptb	protein_coding	-0.287009	8.04313	30.9095	5.02005e-05	0.00285913	ENSMUSG00000021061.15
Cela1	protein_coding	1.05184	1.61801	30.7598	5.15006e-05	0.00292202	ENSMUSG00000023031.7
Stk32a	protein_coding	-0.62796	3.62805	30.6911	5.2109e-05	0.00294534	ENSMUSG00000039954.8
Uchl1	protein_coding	-0.356388	7.53382	30.6426	5.2544e-05	0.00295872	ENSMUSG00000029223.12
Ablim2	protein_coding	-0.291195	5.3224	30.4991	5.38553e-05	0.00300887	ENSMUSG00000029095.17
Cnnm1	protein_coding	-0.27944	5.89779	30.4925	5.39169e-05	0.00300887	ENSMUSG00000025189.9
Atp1b1	protein_coding	-0.334023	8.70995	30.4793	5.40394e-05	0.00300887	ENSMUSG00000026576.12
H2-T22	protein_coding	0.639736	3.54139	30.3768	5.50021e-05	0.00304787	ENSMUSG00000056116.18
A2m	protein_coding	0.831809	6.5025	30.3614	5.51484e-05	0.00304787	ENSMUSG00000030111.9
Shisa5	protein_coding	0.766678	4.65448	30.176	5.69448e-05	0.00313442	ENSMUSG00000025647.16
Lcp1	protein_coding	1.37832	2.63527	30.1539	5.71634e-05	0.00313442	ENSMUSG00000021998.16
Vim	protein_coding	0.831556	8.04308	30.1357	5.73447e-05	0.00313442	ENSMUSG00000026728.9
Hmox1	protein_coding	0.656473	2.8119	30.0733	5.79689e-05	0.00315698	ENSMUSG00000005413.8
Cp	protein_coding	0.478835	8.21041	30.041	5.82956e-05	0.00315997	ENSMUSG00000003617.16
C1ra	protein_coding	1.07635	1.67052	30.026	5.84473e-05	0.00315997	ENSMUSG00000055172.10
Pik3cg	protein_coding	1.29791	0.902604	29.955	5.91745e-05	0.00318773	ENSMUSG00000020573.17
Cyp2s1	protein_coding	-0.912894	2.90355	29.8645	6.01155e-05	0.00322041	ENSMUSG00000040703.11
Slc35f1	protein_coding	-0.397534	5.41238	29.8552	6.02127e-05	0.00322041	ENSMUSG00000038602.7
Oprl1	protein_coding	-0.413305	3.82947	29.8099	6.06909e-05	0.00323439	ENSMUSG00000027584.16
Ncf2	protein_coding	1.26392	1.24934	29.7527	6.13017e-05	0.00325532	ENSMUSG00000026480.12
Tlr13	protein_coding	1.90635	0.382387	29.703	6.18371e-05	0.00327211	ENSMUSG00000033777.3
Sh3bgrl2	protein_coding	-0.296333	7.60976	29.6296	6.26379e-05	0.00329548	ENSMUSG00000032261.16
Sall1	protein_coding	1.20336	1.72223	29.6221	6.27206e-05	0.00329548	ENSMUSG00000031665.7
Rnf213	protein_coding	1.055	4.13305	29.5862	6.31173e-05	0.00330469	ENSMUSG00000070327.14
Kcnc2	protein_coding	-0.404911	5.51023	29.5628	6.33772e-05	0.00330669	ENSMUSG00000035681.7
Rimkla	protein_coding	-0.514839	5.95331	29.4583	6.45533e-05	0.00335632	ENSMUSG00000048899.8
Prkar1b	protein_coding	-0.250297	8.09418	29.2908	6.64905e-05	0.00344504	ENSMUSG00000025855.13
Hck	protein_coding	1.70217	0.654354	29.2146	6.73936e-05	0.0034735	ENSMUSG00000003283.14
Bmp1	protein_coding	0.756147	3.69397	29.2053	6.75054e-05	0.0034735	ENSMUSG00000022098.10
Impg2	protein_coding	0.239114	8.91795	29.1255	6.84682e-05	0.00351093	ENSMUSG00000035270.15
Ddr1	protein_coding	0.336542	7.71999	28.98	7.0263e-05	0.0035896	ENSMUSG00000003534.17
Tagln2	protein_coding	1.07175	3.5607	28.9624	7.04834e-05	0.0035896	ENSMUSG00000026547.15
Ifi35	protein_coding	0.725033	2.6491	28.8831	7.14874e-05	0.00362835	ENSMUSG00000010358.13
Cavin3	protein_coding	0.645705	2.52431	28.7984	7.25785e-05	0.00366834	ENSMUSG00000037060.3
Bend6	protein_coding	-0.494702	5.84122	28.7839	7.2767e-05	0.00366834	ENSMUSG00000042182.16
Bin2	protein_coding	1.30559	1.11759	28.7324	7.34408e-05	0.00368984	ENSMUSG00000098112.7
Fcer1g	protein_coding	1.82378	2.24721	28.7086	7.37547e-05	0.00369318	ENSMUSG00000058715.11
Nsg2	protein_coding	-0.364321	7.45663	28.6351	7.47346e-05	0.00372973	ENSMUSG00000020297.10
Cdsn	protein_coding	1.28685	0.370607	28.5493	7.58964e-05	0.00377509	ENSMUSG00000039518.7
Diras1	protein_coding	-0.314558	6.99392	28.4911	7.66955e-05	0.00380216	ENSMUSG00000043670.4
Capn3	protein_coding	1.2676	0.717766	28.4125	7.77913e-05	0.00384371	ENSMUSG00000079110.11
Fcgr2b	protein_coding	2.25526	1.29875	28.3502	7.86716e-05	0.00386704	ENSMUSG00000026656.15
Apobec1	protein_coding	0.966898	1.31671	28.3425	7.87816e-05	0.00386704	ENSMUSG00000040613.14
Adgre1	protein_coding	1.70373	1.60878	28.2136	8.06432e-05	0.00394544	ENSMUSG00000004730.14
Ptprn2	protein_coding	-0.27125	7.1398	28.1084	8.21995e-05	0.00400844	ENSMUSG00000056553.14
Scn4b	protein_coding	-1.37308	3.50978	28.0446	8.31594e-05	0.00404087	ENSMUSG00000046480.6
Pdgfra	protein_coding	0.484811	4.13762	28.0268	8.34291e-05	0.00404087	ENSMUSG00000029231.15
Mfsd6	protein_coding	-0.393365	6.43879	28.0097	8.369e-05	0.00404087	ENSMUSG00000041439.15
Lair1	protein_coding	0.761487	2.3523	27.9845	8.40756e-05	0.00404087	ENSMUSG00000055541.17
Brsk1	protein_coding	-0.287525	6.28401	27.9752	8.42186e-05	0.00404087	ENSMUSG00000035390.16
Myo1f	protein_coding	1.78564	1.06947	27.9531	8.45585e-05	0.00404417	ENSMUSG00000024300.16
Rimbp2	protein_coding	-0.271285	4.64415	27.8934	8.54857e-05	0.00407546	ENSMUSG00000029420.12
Lgi3	protein_coding	-0.583246	4.7568	27.772	8.74076e-05	0.00415381	ENSMUSG00000033595.7
Il6st	protein_coding	0.322374	7.74835	27.6881	8.8764e-05	0.00420219	ENSMUSG00000021756.12
Rbfox3	protein_coding	-0.381232	4.66213	27.6743	8.89889e-05	0.00420219	ENSMUSG00000025576.17
Acot7	protein_coding	-0.259027	7.39535	27.6255	8.97908e-05	0.00422668	ENSMUSG00000028937.14
S100a11	protein_coding	1.12277	3.04655	27.4536	9.26832e-05	0.00434911	ENSMUSG00000027907.4
Plxnd1	protein_coding	0.604372	4.10384	27.3762	9.40192e-05	0.00438094	ENSMUSG00000030123.15
Fgf11	protein_coding	-0.313833	6.0914	27.3738	9.40612e-05	0.00438094	ENSMUSG00000042826.13
Cd9	protein_coding	0.548218	6.00648	27.3634	9.42423e-05	0.00438094	ENSMUSG00000030342.8
C3ar1	protein_coding	2.06275	0.704532	27.2231	9.67281e-05	0.00448254	ENSMUSG00000040552.8
Dmtn	protein_coding	-0.344718	6.23586	27.025	0.000100364	0.00463662	ENSMUSG00000022099.17
Psmb9	protein_coding	1.03095	1.30521	26.9242	0.000102274	0.00468831	ENSMUSG00000096727.2
Antxr2	protein_coding	0.703045	4.1056	26.9228	0.000102302	0.00468831	ENSMUSG00000029338.13
Rab11fip4	protein_coding	-0.248416	7.20641	26.9142	0.000102466	0.00468831	ENSMUSG00000017639.13
Btc	protein_coding	0.683317	3.71052	26.9	0.000102739	0.00468831	ENSMUSG00000082361.6
Ywhah	protein_coding	-0.272176	7.58442	26.8667	0.000103382	0.00470324	ENSMUSG00000018965.11
Nap1l5	protein_coding	-0.260331	7.34486	26.85	0.000103706	0.00470364	ENSMUSG00000055430.4
Map1a	protein_coding	-0.41297	8.19923	26.7826	0.000105027	0.00474914	ENSMUSG00000027254.13
Zmat4	protein_coding	-0.34261	5.74463	26.7441	0.000105789	0.00476912	ENSMUSG00000037492.16
Glipr2	protein_coding	1.49127	1.25364	26.5791	0.000109131	0.004905	ENSMUSG00000028480.14
Fcgr3	protein_coding	1.88769	2.47136	26.5228	0.000110297	0.0049425	ENSMUSG00000059498.13
Tmem151b	protein_coding	-0.728308	4.57085	26.494	0.0001109	0.00495464	ENSMUSG00000096847.1
Ptgs1	protein_coding	1.07254	1.53745	26.4377	0.000112088	0.00499278	ENSMUSG00000047250.13
Gm13341	unprocessed_pseudogene	0.322106	7.38917	26.3944	0.000113013	0.00501899	ENSMUSG00000083863.1
Gpr137	protein_coding	-0.261011	5.48156	26.3657	0.000113631	0.00503145	ENSMUSG00000024958.12
Elavl2	protein_coding	-0.495965	4.62542	26.3314	0.000114374	0.00504936	ENSMUSG00000008489.18
Trim56	protein_coding	0.417374	4.65481	26.2778	0.000115544	0.00508599	ENSMUSG00000043279.9
