# Supplementary material for: Axonopathy precedes cell death in ocular damage mediated by blast exposure
Source: Sci Rep. 2021 Jun 3;11:11774. doi: 10.1038/s41598-021-90412-2 (PMC8175471; doi:10.1038/s41598-021-90412-2)
Supplement: Supplementary file 3 — Supplementary Table S4. [file 41598_2021_90412_MOESM3_ESM.xlsx]

## Sheet: Sheet1
Supplemental Table S4. List of retinal transcripts significantly dysregulated at 5 weeks post-injury in retinas from blast-induced TBI and sham groups, as determined by RNA sequencing.
Gene Name	Gene Type	logFC	logCPM	F	P Value	FDR	Gene Id
Cplx1	protein_coding	-0.833446	6.45925	226.01	2.76694e-13	4.40497e-09	ENSMUSG00000033615.9
Nefm	protein_coding	-0.840702	6.56858	181.117	2.67421e-12	1.53772e-08	ENSMUSG00000022054.11
Vamp1	protein_coding	-0.511826	6.70857	179.687	2.89772e-12	1.53772e-08	ENSMUSG00000030337.16
Rgs4	protein_coding	-0.760455	5.77544	153.894	1.37214e-11	5.46112e-08	ENSMUSG00000038530.11
Thy1	protein_coding	-0.514392	7.11021	135.963	4.65878e-11	1.39286e-07	ENSMUSG00000032011.5
Coro6	protein_coding	-0.904929	3.57347	133.459	5.58663e-11	1.39286e-07	ENSMUSG00000020836.15
Sncg	protein_coding	-0.765583	5.80533	132.208	6.12437e-11	1.39286e-07	ENSMUSG00000023064.4
Nefl	protein_coding	-0.74758	7.82664	127.622	8.63333e-11	1.71803e-07	ENSMUSG00000022055.7
Lynx1	protein_coding	-0.373499	7.64553	124.384	1.10716e-10	1.95844e-07	ENSMUSG00000022594.14
Nefh	protein_coding	-0.691723	6.1647	121.217	1.41988e-10	2.26045e-07	ENSMUSG00000020396.8
Rbpms	protein_coding	-0.648439	4.81299	118.641	1.74546e-10	2.52615e-07	ENSMUSG00000031586.16
Miat	lincRNA	-0.646753	5.8541	114.817	2.38852e-10	3.16877e-07	ENSMUSG00000097767.8
Scrt1	protein_coding	-0.475407	6.30972	112.971	2.78766e-10	3.41381e-07	ENSMUSG00000048385.8
Tubb3	protein_coding	-0.532564	6.36401	111.296	3.21315e-10	3.65381e-07	ENSMUSG00000062380.4
Sult4a1	protein_coding	-0.441449	6.37452	103.989	6.10276e-10	6.47706e-07	ENSMUSG00000018865.8
Cdk14	protein_coding	-0.379635	6.92077	100.219	8.62406e-10	8.58094e-07	ENSMUSG00000028926.15
Pvalb	protein_coding	-0.978734	3.22892	92.9428	1.73449e-09	1.6243e-06	ENSMUSG00000005716.16
Cend1	protein_coding	-0.394467	6.43551	84.9149	3.95609e-09	3.49894e-06	ENSMUSG00000060240.12
Ina	protein_coding	-0.363607	6.3772	83.8908	4.41453e-09	3.6912e-06	ENSMUSG00000034336.3
Slc17a6	protein_coding	-0.706562	5.73551	83.1664	4.77358e-09	3.6912e-06	ENSMUSG00000030500.6
Stmn3	protein_coding	-0.370516	6.47349	82.6941	5.02477e-09	3.6912e-06	ENSMUSG00000027581.12
Uchl1	protein_coding	-0.419641	6.67106	82.556	5.1009e-09	3.6912e-06	ENSMUSG00000029223.12
Tmem163	protein_coding	-0.797582	3.82575	81.448	5.75917e-09	3.98635e-06	ENSMUSG00000026347.13
Fgf1	protein_coding	-0.420807	5.79403	80.5505	6.36035e-09	4.08029e-06	ENSMUSG00000036585.15
Lgi2	protein_coding	-0.814732	4.26437	80.484	6.40749e-09	4.08029e-06	ENSMUSG00000039252.11
Chrna6	protein_coding	-0.441054	6.57995	80.0407	6.73192e-09	4.12201e-06	ENSMUSG00000031491.10
Vsnl1	protein_coding	-0.416114	6.33109	79.4721	7.17452e-09	4.16268e-06	ENSMUSG00000054459.8
Sparcl1	protein_coding	-0.303031	7.87553	79.292	7.3213e-09	4.16268e-06	ENSMUSG00000029309.7
Scn4b	protein_coding	-1.04092	3.21784	76.7708	9.75745e-09	5.3565e-06	ENSMUSG00000046480.6
Kcnq2	protein_coding	-0.325321	7.15235	74.6676	1.24706e-08	6.61774e-06	ENSMUSG00000016346.17
Scn1b	protein_coding	-0.569681	4.93302	74.3836	1.28959e-08	6.62267e-06	ENSMUSG00000019194.15
Tppp3	protein_coding	-0.592874	5.64592	71.8722	1.74252e-08	8.66905e-06	ENSMUSG00000014846.12
Adap1	protein_coding	-0.523493	4.42979	71.1278	1.90813e-08	9.13746e-06	ENSMUSG00000056413.16
Kndc1	protein_coding	-0.652476	3.95795	70.9445	1.95147e-08	9.13746e-06	ENSMUSG00000066129.15
Nat8l	protein_coding	-0.380326	6.13533	70.7028	2.0103e-08	9.14401e-06	ENSMUSG00000048142.9
Dhcr24	protein_coding	-0.270676	6.73757	68.0795	2.78897e-08	1.23334e-05	ENSMUSG00000034926.3
Srgap1	protein_coding	-0.663977	4.40844	66.7148	3.31948e-08	1.42827e-05	ENSMUSG00000020121.15
Tmem151b	protein_coding	-0.57848	3.8255	66.2873	3.50754e-08	1.46947e-05	ENSMUSG00000096847.1
Ppp2r2c	protein_coding	-0.317335	6.20669	64.2395	4.58455e-08	1.87144e-05	ENSMUSG00000029120.10
Rbpms2	protein_coding	-0.658853	4.57337	61.6501	6.49236e-08	2.58396e-05	ENSMUSG00000032387.15
Rasgrp2	protein_coding	-0.562335	3.93314	60.6152	7.48378e-08	2.9059e-05	ENSMUSG00000032946.16
Acot7	protein_coding	-0.268933	6.51148	59.9896	8.16225e-08	3.09388e-05	ENSMUSG00000028937.14
Pou4f1	protein_coding	-0.693357	4.36311	58.9036	9.50453e-08	3.51889e-05	ENSMUSG00000048349.9
Ywhah	protein_coding	-0.285983	6.92553	58.6802	9.80946e-08	3.54924e-05	ENSMUSG00000018965.11
Lgi3	protein_coding	-0.472951	4.24071	57.8401	1.1055e-07	3.91102e-05	ENSMUSG00000033595.7
Nell2	protein_coding	-0.527466	5.27476	57.2825	1.19763e-07	4.14485e-05	ENSMUSG00000022454.16
Sept3	protein_coding	-0.244076	7.25784	56.1726	1.40691e-07	4.66523e-05	ENSMUSG00000022456.15
Dmtn	protein_coding	-0.329656	5.85145	56.0506	1.43224e-07	4.66523e-05	ENSMUSG00000022099.17
Kif5a	protein_coding	-0.288798	7.90192	56.0331	1.43591e-07	4.66523e-05	ENSMUSG00000074657.5
Dlgap3	protein_coding	-0.347608	5.79093	54.997	1.67282e-07	5.24941e-05	ENSMUSG00000042388.14
Apba1	protein_coding	-0.275257	6.69376	54.9615	1.68166e-07	5.24941e-05	ENSMUSG00000024897.8
Stmn2	protein_coding	-0.41373	5.80975	53.7603	2.01284e-07	6.02003e-05	ENSMUSG00000027500.10
Vwa5b2	protein_coding	-0.484008	4.40098	53.6596	2.04368e-07	6.02003e-05	ENSMUSG00000046613.18
Nrn1	protein_coding	-0.663352	4.15407	53.6094	2.05922e-07	6.02003e-05	ENSMUSG00000039114.16
Limk1	protein_coding	-0.429464	5.02962	53.5437	2.07978e-07	6.02003e-05	ENSMUSG00000029674.13
Ctxn3	protein_coding	-0.850292	2.72552	53.1783	2.19829e-07	6.18131e-05	ENSMUSG00000069372.3
Rimkla	protein_coding	-0.405931	5.59158	53.134	2.21316e-07	6.18131e-05	ENSMUSG00000048899.8
Scn1a	protein_coding	-0.413665	6.02396	52.3679	2.48823e-07	6.82976e-05	ENSMUSG00000064329.13
Ube2ql1	protein_coding	-0.40529	4.80453	52.1986	2.55392e-07	6.89126e-05	ENSMUSG00000052981.6
Slc29a4	protein_coding	-0.410803	4.48911	50.8999	3.12524e-07	8.19188e-05	ENSMUSG00000050822.11
Panx2	protein_coding	-0.463716	5.40683	50.7796	3.18482e-07	8.19188e-05	ENSMUSG00000058441.7
Gpr26	protein_coding	-0.466249	4.90407	50.7687	3.1903e-07	8.19188e-05	ENSMUSG00000040125.4
Ndrg4	protein_coding	-0.259122	8.76585	50.5619	3.29582e-07	8.32849e-05	ENSMUSG00000036564.17
Fabp5	protein_coding	-0.456186	3.92735	49.4018	3.96292e-07	9.78452e-05	ENSMUSG00000027533.10
Cntnap1	protein_coding	-0.256544	6.6978	49.3516	3.99494e-07	9.78452e-05	ENSMUSG00000017167.6
Stk32c	protein_coding	-0.47886	4.28308	49.0999	4.15976e-07	0.000100339	ENSMUSG00000015981.12
Stk32a	protein_coding	-0.622408	3.29172	48.8657	4.31971e-07	0.000102641	ENSMUSG00000039954.8
Coch	protein_coding	-0.468016	4.08401	48.6997	4.43723e-07	0.000103883	ENSMUSG00000020953.17
Clec2l	protein_coding	-0.424268	4.53442	48.4648	4.60939e-07	0.00010635	ENSMUSG00000079598.3
Rph3a	protein_coding	-0.245065	7.72144	47.93	5.02924e-07	0.000114379	ENSMUSG00000029608.10
Chrnb3	protein_coding	-0.31971	6.20321	47.8155	5.12442e-07	0.000114902	ENSMUSG00000031492.13
Bend6	protein_coding	-0.326383	5.57128	47.6364	5.27723e-07	0.000116685	ENSMUSG00000042182.16
Stac2	protein_coding	-0.234976	6.96554	47.2396	5.63386e-07	0.000122864	ENSMUSG00000017400.10
Hipk4	protein_coding	-0.720713	2.48957	47.1087	5.75723e-07	0.000123858	ENSMUSG00000040424.15
Nsg1	protein_coding	-0.298783	5.89504	46.7618	6.09851e-07	0.000129451	ENSMUSG00000029126.7
Diras1	protein_coding	-0.317029	6.2748	46.4219	6.4544e-07	0.000135008	ENSMUSG00000043670.4
Sptbn4	protein_coding	-0.323266	6.00714	46.3524	6.52992e-07	0.000135008	ENSMUSG00000011751.16
Zwint	protein_coding	-0.215386	8.47535	45.1652	7.98041e-07	0.000161972	ENSMUSG00000019923.14
Rims3	protein_coding	-0.265359	6.95145	45.1233	8.03758e-07	0.000161972	ENSMUSG00000032890.17
Tmem151a	protein_coding	-0.448603	4.63809	44.8384	8.43878e-07	0.000167932	ENSMUSG00000061451.13
Cntn2	protein_coding	-0.455513	3.7255	44.0856	9.60755e-07	0.00018883	ENSMUSG00000053024.14
Nrip3	protein_coding	-0.363816	4.81287	43.9471	9.84116e-07	0.000191063	ENSMUSG00000034825.14
Calb2	protein_coding	-0.398832	7.91414	43.7498	1.01847e-06	0.00019441	ENSMUSG00000003657.9
Slc35f1	protein_coding	-0.341882	4.8798	43.6939	1.02845e-06	0.00019441	ENSMUSG00000038602.7
Fgf12	protein_coding	-0.308776	5.78539	43.6039	1.04472e-06	0.00019441	ENSMUSG00000022523.9
Syt2	protein_coding	-0.329187	5.10256	43.5739	1.05021e-06	0.00019441	ENSMUSG00000026452.15
Nsg2	protein_coding	-0.211774	7.15973	43.0551	1.15027e-06	0.000209966	ENSMUSG00000020297.10
Ecel1	protein_coding	1.42128	0.644229	43.0042	1.16062e-06	0.000209966	ENSMUSG00000026247.13
Spp1	protein_coding	-0.605329	3.7704	42.7122	1.22207e-06	0.000218599	ENSMUSG00000029304.14
Fmnl1	protein_coding	-0.444061	3.79496	41.9651	1.39599e-06	0.000246935	ENSMUSG00000055805.15
Gnal	protein_coding	-0.282094	5.24307	41.4285	1.53749e-06	0.000268739	ENSMUSG00000024524.16
Atp1b1	protein_coding	-0.22751	8.29394	41.3729	1.55302e-06	0.000268739	ENSMUSG00000026576.12
Ncs1	protein_coding	-0.331919	5.73415	41.1164	1.62692e-06	0.000278501	ENSMUSG00000062661.6
Caln1	protein_coding	-0.325089	5.25471	40.2025	1.92305e-06	0.000325692	ENSMUSG00000060371.12
Scn2b	protein_coding	-0.285302	5.91041	39.6321	2.13735e-06	0.000358175	ENSMUSG00000070304.12
Snrpn	protein_coding	-0.206365	6.816	39.5606	2.16598e-06	0.000359192	ENSMUSG00000102252.5
Stx1b	protein_coding	-0.240014	7.75684	39.3557	2.25042e-06	0.000369347	ENSMUSG00000030806.6
Kcnip4	protein_coding	-0.301591	5.20974	38.0502	2.8802e-06	0.000467885	ENSMUSG00000029088.16
Olfm1	protein_coding	-0.210221	7.10412	37.1039	3.45621e-06	0.000554277	ENSMUSG00000026833.18
Bcan	protein_coding	-0.434716	3.87041	37.0662	3.48164e-06	0.000554277	ENSMUSG00000004892.13
Kcnc1	protein_coding	-0.22506	6.99201	36.6677	3.76302e-06	0.000593142	ENSMUSG00000058975.7
Pou4f2	protein_coding	-0.555368	2.88442	36.476	3.90712e-06	0.000609817	ENSMUSG00000031688.4
Snap25	protein_coding	-0.160152	10.3916	36.3432	4.01053e-06	0.000619879	ENSMUSG00000027273.13
Ptprn2	protein_coding	-0.209782	6.58373	36.2518	4.08332e-06	0.000625061	ENSMUSG00000056553.14
Map1a	protein_coding	-0.346559	6.70133	35.4254	4.81164e-06	0.000729537	ENSMUSG00000027254.13
Adgra1	protein_coding	-0.267476	5.10012	35.2778	4.95601e-06	0.00074331	ENSMUSG00000025475.17
Ahnak2	protein_coding	-0.650779	2.80827	35.2379	4.99586e-06	0.00074331	ENSMUSG00000072812.4
Rap1gds1	protein_coding	-0.176622	7.62775	35.1211	5.11452e-06	0.000753918	ENSMUSG00000028149.12
Rasd2	protein_coding	-0.385389	4.30676	34.7982	5.45879e-06	0.000797283	ENSMUSG00000034472.13
Meg3	lincRNA	-0.191461	10.0751	34.552	5.73818e-06	0.000830471	ENSMUSG00000021268.17
Shank3	protein_coding	-0.352452	4.79945	34.3489	5.98044e-06	0.000857735	ENSMUSG00000022623.15
Syn1	protein_coding	-0.227234	6.63051	33.8471	6.62814e-06	0.000942143	ENSMUSG00000037217.15
Satb1	protein_coding	-0.301555	4.64061	33.2155	7.55418e-06	0.0010542	ENSMUSG00000023927.15
Rab11fip4	protein_coding	-0.188321	6.85287	33.1807	7.60921e-06	0.0010542	ENSMUSG00000017639.13
Kcnip1	protein_coding	-0.259308	5.21084	33.1769	7.61517e-06	0.0010542	ENSMUSG00000053519.15
Lingo1	protein_coding	-0.254968	5.2863	33.0679	7.79043e-06	0.00106917	ENSMUSG00000049556.5
Hapln4	protein_coding	-0.520039	3.52796	32.9526	7.98047e-06	0.00108002	ENSMUSG00000007594.10
Iqsec3	protein_coding	-0.214005	8.40648	32.9378	8.0052e-06	0.00108002	ENSMUSG00000040797.16
Tmem25	protein_coding	-0.243538	5.30432	32.8592	8.13813e-06	0.00108873	ENSMUSG00000002032.17
Capn11	protein_coding	-3.0623	2.09148	32.6642	8.4785e-06	0.00112481	ENSMUSG00000058626.16
Epb41l1	protein_coding	-0.184619	7.11237	32.409	8.94738e-06	0.00117721	ENSMUSG00000027624.18
Fgf11	protein_coding	-0.210728	6.19412	32.2329	9.28757e-06	0.00121195	ENSMUSG00000042826.13
Tusc5	protein_coding	-0.542041	4.947	31.9845	9.79125e-06	0.00126729	ENSMUSG00000046275.2
Rab6b	protein_coding	-0.221742	8.10736	31.8043	1.01754e-05	0.00130462	ENSMUSG00000032549.7
Lrfn5	protein_coding	-0.337888	3.97396	31.7731	1.02436e-05	0.00130462	ENSMUSG00000035653.16
Mmp9	protein_coding	-0.367228	3.92597	31.6072	1.06145e-05	0.00133313	ENSMUSG00000017737.2
Cacnb3	protein_coding	-0.252305	5.6616	31.5983	1.06349e-05	0.00133313	ENSMUSG00000003352.13
Lypd6	protein_coding	-0.311628	4.61285	31.5452	1.07569e-05	0.00133789	ENSMUSG00000050447.15
Cplx2	protein_coding	-0.238652	7.72413	31.4746	1.09215e-05	0.00134783	ENSMUSG00000025867.8
Hapln1	protein_coding	-1.29123	0.898207	31.3441	1.12331e-05	0.00137562	ENSMUSG00000021613.9
Prph	protein_coding	-0.847434	1.51969	30.8203	1.25847e-05	0.00152937	ENSMUSG00000023484.13
Ttbk1	protein_coding	-0.26771	5.60641	30.5939	1.3223e-05	0.00159477	ENSMUSG00000015599.9
Mfsd6	protein_coding	-0.300635	6.03094	30.5482	1.33559e-05	0.00159869	ENSMUSG00000041439.15
Asns	protein_coding	-0.264483	5.2697	30.4463	1.36578e-05	0.00162263	ENSMUSG00000029752.12
Dzank1	protein_coding	-0.24672	6.72385	30.1852	1.4466e-05	0.00170592	ENSMUSG00000037259.15
Tpi1	protein_coding	-0.146617	9.52406	29.9686	1.51761e-05	0.0017765	ENSMUSG00000023456.14
Opcml	protein_coding	-0.358039	3.89737	29.7662	1.58744e-05	0.00184468	ENSMUSG00000062257.13
Rbfox3	protein_coding	-0.347506	4.59374	29.5369	1.67074e-05	0.00192741	ENSMUSG00000025576.17
Adora1	protein_coding	-0.28858	5.58047	29.4156	1.71676e-05	0.00196625	ENSMUSG00000042429.8
Spock2	protein_coding	-0.178465	8.79591	29.2575	1.77879e-05	0.00201721	ENSMUSG00000058297.16
Pou4f3	protein_coding	-0.79456	1.78651	29.2149	1.79595e-05	0.00201721	ENSMUSG00000024497.3
Jup	protein_coding	-0.322545	4.69299	29.2066	1.79927e-05	0.00201721	ENSMUSG00000001552.14
Eno2	protein_coding	-0.143934	9.30186	28.6008	2.06397e-05	0.00229779	ENSMUSG00000004267.16
Sv2c	protein_coding	-0.334757	5.54776	28.5106	2.10688e-05	0.00232927	ENSMUSG00000051111.16
Pcnx2	protein_coding	-0.304573	4.36836	28.2677	2.22734e-05	0.00244547	ENSMUSG00000060212.13
Shank1	protein_coding	-0.199614	6.6414	28.0488	2.34233e-05	0.00255411	ENSMUSG00000038738.15
Tmtc1	protein_coding	-0.285135	4.78182	27.6977	2.54058e-05	0.00275143	ENSMUSG00000030306.14
Kcnab2	protein_coding	-0.159232	8.38663	27.6179	2.58815e-05	0.00277362	ENSMUSG00000028931.11
Insig1	protein_coding	-0.198088	6.53838	27.605	2.59591e-05	0.00277362	ENSMUSG00000045294.11
Sh3bgrl2	protein_coding	-0.164978	7.42677	27.4713	2.67806e-05	0.00284231	ENSMUSG00000032261.16
Fxyd7	protein_coding	-0.469597	3.07297	27.4095	2.71695e-05	0.00286449	ENSMUSG00000036578.7
S100a10	protein_coding	-0.353479	3.41442	27.1918	2.85907e-05	0.0029945	ENSMUSG00000041959.14
Pros1	protein_coding	0.457768	3.55226	26.932	3.03932e-05	0.00316248	ENSMUSG00000022912.8
Rap1gap	protein_coding	-0.160091	7.49752	26.8743	3.08106e-05	0.00317299	ENSMUSG00000041351.16
Ank1	protein_coding	-0.262059	5.85833	26.863	3.08928e-05	0.00317299	ENSMUSG00000031543.18
Syndig1l	protein_coding	-0.374651	3.87672	26.8259	3.11646e-05	0.00318038	ENSMUSG00000071234.3
Rasgrf1	protein_coding	-0.224713	6.59903	26.6997	3.21107e-05	0.00325606	ENSMUSG00000032356.12
Lypd6b	protein_coding	-0.530737	2.34344	26.5002	3.36696e-05	0.00339253	ENSMUSG00000026765.12
Pls3	protein_coding	-0.246657	5.37503	26.4399	3.41573e-05	0.00342003	ENSMUSG00000016382.15
Lad1	protein_coding	0.830678	1.02588	26.3599	3.48161e-05	0.0034642	ENSMUSG00000041782.14
Mapk8ip1	protein_coding	-0.177193	6.97499	26.3158	3.51846e-05	0.00347913	ENSMUSG00000027223.15
Rian	processed_transcript	-0.204718	7.42099	26.1678	3.6454e-05	0.00357541	ENSMUSG00000097451.10
Htr1b	protein_coding	-0.554428	2.98381	26.1503	3.66075e-05	0.00357541	ENSMUSG00000049511.5
Tfap2d	protein_coding	-0.914051	1.41887	26.038	3.76093e-05	0.00365085	ENSMUSG00000042596.7
Myt1l	protein_coding	-0.24548	5.74554	25.8432	3.94175e-05	0.0038032	ENSMUSG00000061911.15
Cyp2s1	protein_coding	-0.65593	2.3884	25.586	4.19519e-05	0.00402334	ENSMUSG00000040703.11
A2ml1	protein_coding	-0.885183	0.943956	25.4179	4.3704e-05	0.00416627	ENSMUSG00000047228.9
Impg2	protein_coding	0.137804	8.7145	24.9254	4.93129e-05	0.00467096	ENSMUSG00000035270.15
Capn5	protein_coding	-0.3056	4.26354	24.8859	4.97964e-05	0.00467096	ENSMUSG00000035547.14
Emb	protein_coding	-0.31465	4.87768	24.8792	4.98783e-05	0.00467096	ENSMUSG00000021728.8
Tbc1d9b	protein_coding	-0.172821	6.37273	24.8358	5.04164e-05	0.00469374	ENSMUSG00000036644.15
Capn1	protein_coding	-0.401205	3.03315	24.7919	5.09651e-05	0.00469989	ENSMUSG00000024942.16
Coro2a	protein_coding	-0.451971	2.66431	24.7834	5.10729e-05	0.00469989	ENSMUSG00000028337.14
Susd2	protein_coding	-0.449418	3.2099	24.5662	5.38986e-05	0.00493141	ENSMUSG00000006342.15
Shtn1	protein_coding	-0.24985	4.70451	24.4169	5.59398e-05	0.00508892	ENSMUSG00000041362.16
