# Supplementary material for: Axonopathy precedes cell death in ocular damage mediated by blast exposure
Source: Sci Rep. 2021 Jun 3;11:11774. doi: 10.1038/s41598-021-90412-2 (PMC8175471; doi:10.1038/s41598-021-90412-2)
Supplement: Supplementary file 4 — Supplementary Table S5. [file 41598_2021_90412_MOESM4_ESM.xlsx]

## Sheet: Sheet1
Supplemental Table S5. List of retinal transcripts significantly dysregulated at both 1- and 5-weeks post-injury in retinas from blast-induced TBI and sham groups, as determined by RNA sequencing.
Gene name
Ecel1
Lad1
Pros1
Impg2
Eno2
Rap1gap
Snap25
Sh3bgrl2
Spock2
Epb41l1
Rab11fip4
Ptprn2
Fgf11
Nsg2
Iqsec3
Atp1b1
Stac2
Cplx2
Stx1b
Sept3
Rph3a
Dzank1
Cntnap1
Ndrg4
Ank1
Rims3
Acot7
Dhcr24
Apba1
Scn2b
Ywhah
Nsg1
Mfsd6
Kcnip4
Pcnx2
Capn5
Fgf12
Diras1
Chrnb3
Sptbn4
Caln1
Kcnq2
Bend6
Syt2
Dmtn
Slc35f1
Map1a
Rbfox3
Dlgap3
Opcml
Ina
Mmp9
Lynx1
Syndig1l
Cdk14
Nat8l
Cend1
Ube2ql1
Rimkla
Slc29a4
Scn1a
Vsnl1
Uchl1
Fgf1
Clec2l
Limk1
Chrna6
Sult4a1
Panx2
Fxyd7
Lgi3
Scrt1
Vamp1
Thy1
Hapln4
Nell2
Tubb3
Tusc5
Htr1b
Rasgrp2
Scn1b
Tmem151b
Stk32a
Kndc1
Cyp2s1
Rbpms2
Nrn1
Srgap1
Nefh
Pou4f1
Slc17a6
Nefl
Rgs4
Sncg
Tmem163
Lgi2
Cplx1
Nefm
Pvalb
Scn4b
Hapln1
